# Supplementary material for: Synthesis and Biological Evaluation of Novel Imidazole Derivatives as Antimicrobial Agents
Source: Biomolecules. 2024 Sep 23;14(9):1198. doi: 10.3390/biom14091198 (PMC11429776; doi:10.3390/biom14091198)
Supplement: Supplementary file 1 [file biomolecules-14-01198-s001.zip]

Archive with 1 entries (1 files):
- biomolecules-3145122-supplementary.pdf
